# Supplementary material for: DYRK1A inhibition suppresses STAT3/EGFR/Met signalling and sensitizes EGFR wild‐type NSCLC cells to AZD9291
Source: J Cell Mol Med. 2019 Aug 27;23(11):7427–37. doi: 10.1111/jcmm.14609 (PMC6815810; doi:10.1111/jcmm.14609)
Supplement: Supplementary file 4 [file JCMM-23-7427-s004.xlsx]

## Sheet: Sheet1
接种日期	来源	细胞编号	接种		病案号	病理信息	免疫组化结果	其他补充信息
20180801	市一（01081004）	LS-1#		P2代笼1左耳	1081004	转移性肺腺癌	TTF1[+] NapsinA[+] CK7[+] CK20少许[+] GFAP[-] Ki-67[+]15%-20%
20180802	肿瘤医院	LS-2#		P2代笼1左尾+右尾
		LS-3#
		LS-4#
	市一	LS-5#	笼1 尾巴	20181008死亡	1083139	肺周围型中-低分化腺癌（腺泡为主型）	CK7[+] CK20[-] CK5/6[-] P63[-] NapsinA[+] TTF1[+] ALK[0] Ki-67[+]2%-5%	EGFR/ALK/ROS1基因联合检测： ALK/EML4基因融合（-）；ROS1基因融合（-）； EGFR基因突变（+）： 18号外显子 G719X （未突变）， 19号外显子 19-Del （未突变）， 20号外显子 T790M （未突变）， 20号外显子 20-Ins （突变）， 21号外显子 L858R （未突变）
20180821	肿瘤医院（4037647）	LS-6#	笼2 左耳+右耳			浸润性腺癌	ROS1(-)、c-Met(++,80%)、CK5/6(-)、CK7(+)、P40(-)、P63(-)、TTF1(+)、Napsin A(+)。	（右下）肺结节型（瘤体3.2×2.5×1.5cm）浸润性腺癌（实性生长为主，部分微乳头型），累及脏层胸膜，可见脉管瘤栓，转移至（2组）0/1只、（3组）1/1只、（4组）1/1 只、（7组）0/3只、（10组）0/2只、（11组）1/2只、（12组）1/2只、（13组）1/2只淋巴结伴部分结内胶原化及炭末沉着。
20180824	肿瘤医院（404061）	LS-7#	笼2 左尾+右尾			浸润性腺癌伴坏死（腺泡为主型）	CK20(-)、CDX-2(-)、c-Met(+,10%)、CK5/6(-)、ROS1(+,5%)、CK7(-)、P40(-)、P63(-)、TTF1(+)、Napsin A(部分+)、ALK(D5F3)(-)。	（右上）肺块型（瘤体7×6×5cm）浸润性腺癌伴坏死（腺泡为主型），浸润或转移至（支气管根部）1/1只、（肺内支气管旁）0/1只、（第2组）0/1只、（第4组）0/2只、（第 7组）0/2只、（第11组）0/1只淋巴结。	基因检测： EGFR基因(ARMS)(肿瘤样本中未检测到上述类型突变)。
20180830	肿瘤医院（404582）	LS-8#	笼2 双耳+尾巴	P2 接种到笼4空白		浸润性腺癌（腺泡状生长为主	ROS1(-)、c-Met(++,10%)、CK5/6(-)、Napsin A(+)、P63(部分+)、P40(-)、TTF1(+)、CK7(+)。	1、（右下）肺块型（瘤体5×5×3cm）浸润性腺癌（腺泡状生长为主，部分实性及乳头状 生长），小区侵及脏层胸膜。 2、（右下肺支气管根部）4只、（右下肺内支气管旁）1只、（第2组）4只、（第4组）2 只、（第4组）2只、（第7组）1只、（第9组）2只淋巴结慢性炎伴炭末沉着。	基因检测： 无
20180905	市一	LS-9#	笼3 左耳		1091122	肺周围型浸润性腺癌	TTF1[+] NapsinA[+] CK7[+] CK5/6[-] CD34血管[+] P40[-] CK20部分[+] Ki-67[+]5%-10%；P63[-] CK7[+] CK20少许[+] TTF1[+] NapsinA[+] ALK[0] Ki-67[+]2%-5%
20180911	肿瘤医院（405331）	LS-10#	笼3 右耳+双耳			低分化神经内 分泌癌	Sy(+)、CD56(+)、CHG-A\CgA(-)、Ki-67(+,80%)、ROS1(-)、c-Met(-)、CK5/6(个别+)、CK7(部分+)、P40(-)、P63(局灶+)、TTF1(-)、Napsin A(-)	1、（左上）肺块型（瘤体8×6×4cm）低分化癌（结合形态及免疫组化，符合低分化神经内 分泌癌）。 2、（左上肺支气管根部）3只、（左上肺内支气管旁）2只、（第4L组）5只、（第4R组）3 只、（第5组）1只、（第6组）3只、（第7组）6只、（第10组）2只、（第11组）2只淋 巴结慢性炎伴部分结内炭末沉着。 3、（左下肺可疑肿块）肺组织内纤维、平滑肌增生，局部肺泡上皮增生伴散在淋巴细胞浸 润。
20180913	肿瘤医院（405576）	LS-11#	笼3 左尾			浸润性腺癌（贴壁生长为主，部分呈腺泡状及 乳头状生长	ROS1(+,10%)、c-Met(+,20%)、CK5/6(-)、CK7(+)、P40(-)、P63(-)、TTF1(+)、Napsin A(+)。	1、（右上）肺结节型（瘤体2×1.8×1.5cm）浸润性腺癌（贴壁生长为主，部分呈腺泡状及 乳头状生长）。 2、（右上肺支气管根部）1只、（右上肺内支气管旁）2只、（第2组）3只、（第4组）3 只、（第7组）3只、（第10组）1只、（第11组）2只淋巴结慢性炎伴炭末沉着。
	肿瘤医院（405684）	LS-12#	笼3 右尾			浸润性腺癌（腺泡型为主，部分呈乳头状生 长，小区呈实性）	ROS1(-)、c-Met(++~+++,约90%)、CK5/6(-)、CK7(+)、P40(-)、P63(-)、TTF1(+)、Napsin A(+)。	（左上肺支气管根部）3只、（左上肺表面）1只、（第4L）2只、（第5组）2只、（第7 组）2只、（第9组）1只、（第10组）6只、（第11组）5只淋巴结慢性炎伴炭末沉着。
20180917	市一	LS-13#	笼3 尾巴		1093091	大细胞神经内分泌癌	CK[+] CK5/6[-] P40[-] CK7部分核旁[+] NapsinA[-] TTF1弥漫[+] CD56弥漫[+] Syn[+] CgA部分弱[+] CD117弱[+] Vim[-] S-100[-] Ki-67[+]90% 特染：抗酸[-]
20180920	肿瘤医院（405742）	LS-14#	笼4 左耳+右耳			中分化鳞状细胞癌	ROS1(-)、c-Met(-)、CK5/6(+)、CK7(-)、P40(+)、P63(+)、TTF1(-)、Napsin A(-)。	1、（左下）肺管壁浸润型（瘤体3.5×3×2.8cm）中分化鳞状细胞癌，累犯肺组织。 2、（左下肺支气管根部）5只、（左下肺内支气管旁）4只、（左下肺表面）1只、（左上 肺叶根部）2只、（第4L组）2只、（第5组）4只、（第6组）1只、（第7组）2只、（第 8组）1只、（第9组）3只、（第10组）4只、（第11组）2只淋巴结慢性炎。
20180926	市一	LS-15#	笼4 左尾		1094793	右上腺 肺癌
20181009	肿瘤医院（407607）	LS-16#	笼4 右尾			浸润性腺癌	ROS1(-)、CK5/6(-)、CK7(+)、P40(-)、P63(-)、TTF1(+)、c-Met(-)、Napsin A(弱+)。	1、（右上）肺块型（瘤体7×6×4.5cm）浸润性腺癌（腺泡状为主，部分呈乳头状生长）， 侵犯胸膜。 2、（右上肺支气管根部）2只、（右上肺内支气管旁）1只、（第2组）4只、（第3A组）2 只、（第4组）3只、（第7组）4只、（第11组）2只淋巴结慢性炎伴炭末沉着，个别淋 巴结内胶原化结节形成。
20181011	市一	LS-17#	笼4 双耳		1098244	肺浸润性腺癌 肺癌	CK7[+] CK20[-] TTF-1[+] NapsinA[+] ALK[0] Ki-67[+]＜5% 特染：弹力纤维+VG示脏层胸膜未累及0%；淋巴结无转移	肺浸润性腺癌（腺泡状60%，乳头状30%，贴壁状10%）	淋巴结无转移
20181015	市一	LS-18#	笼4 尾巴		1097818	右肺”浸润性腺癌
	肿瘤医院（407464）	LS-19#	笼5 左耳			浸润性粘液腺癌	ROS1(-)、c-Met(胞浆弱+,50%)、CK5/6(-)、CK7(+)、P40(-)、P63(-)、TTF1(部分+)、Napsin A(部分弱+)。	（左下）肺结节型（瘤体7.5×7×2.5cm）浸润性粘液腺癌（乳头为主型，部分贴壁生 长），紧贴脏层胸膜。 2、（左下肺支气管根部）1只、（左下肺内支气管旁）1只、（第4L组）1只、（第5组）1 只、（第7组）2只、（第9组）1只、（第10组）1只淋巴结慢性炎伴结内炭末沉着。
	市一	LS-20#	笼5 右耳		1097878	鳞状细胞癌（原位）

## Sheet: Sheet2
接种日期	来源	细胞编号	接种		病案号	病理信息	免疫组化结果	其他补充信息
20180801	市一（01081004）	LS-1#		P2代笼1左耳	1081004	转移性肺腺癌	TTF1[+] NapsinA[+] CK7[+] CK20少许[+] GFAP[-] Ki-67[+]15%-20%
20180802	市一	LS-5#	笼1 尾巴	20181008死亡	1083139	肺周围型中-低分化腺癌（腺泡为主型）	CK7[+] CK20[-] CK5/6[-] P63[-] NapsinA[+] TTF1[+] ALK[0] Ki-67[+]2%-5%	EGFR/ALK/ROS1基因联合检测： ALK/EML4基因融合（-）；ROS1基因融合（-）； EGFR基因突变（+）： 18号外显子 G719X （未突变）， 19号外显子 19-Del （未突变）， 20号外显子 T790M （未突变）， 20号外显子 20-Ins （突变）， 21号外显子 L858R （未突变）
20180821	肿瘤医院（4037647）	LS-6#	笼2 左耳+右耳			浸润性腺癌	ROS1(-)、c-Met(++,80%)、CK5/6(-)、CK7(+)、P40(-)、P63(-)、TTF1(+)、Napsin A(+)。	（右下）肺结节型（瘤体3.2×2.5×1.5cm）浸润性腺癌（实性生长为主，部分微乳头型），累及脏层胸膜，可见脉管瘤栓，转移至（2组）0/1只、（3组）1/1只、（4组）1/1 只、（7组）0/3只、（10组）0/2只、（11组）1/2只、（12组）1/2只、（13组）1/2只淋巴结伴部分结内胶原化及炭末沉着。
20180824	肿瘤医院（404061）	LS-7#	笼2 左尾+右尾			浸润性腺癌伴坏死（腺泡为主型）	CK20(-)、CDX-2(-)、c-Met(+,10%)、CK5/6(-)、ROS1(+,5%)、CK7(-)、P40(-)、P63(-)、TTF1(+)、Napsin A(部分+)、ALK(D5F3)(-)。	（右上）肺块型（瘤体7×6×5cm）浸润性腺癌伴坏死（腺泡为主型），浸润或转移至（支气管根部）1/1只、（肺内支气管旁）0/1只、（第2组）0/1只、（第4组）0/2只、（第 7组）0/2只、（第11组）0/1只淋巴结。	基因检测： EGFR基因(ARMS)(肿瘤样本中未检测到上述类型突变)。
20180905	市一	LS-9#	笼3 左耳		1091122	肺周围型浸润性腺癌	TTF1[+] NapsinA[+] CK7[+] CK5/6[-] CD34血管[+] P40[-] CK20部分[+] Ki-67[+]5%-10%；P63[-] CK7[+] CK20少许[+] TTF1[+] NapsinA[+] ALK[0] Ki-67[+]2%-5%

## Sheet: Sheet3
Supplementary Table 1：Primary NSCLC patients information
Primary Cells	Gender	Age	Pathology	Immunohistochemistry	EGFR Mutation
LS-1#	Male	58	Metastatic lung adenocarcinoma	TTF1[+], NapsinA[+], CK7[+], CK20[+], GFAP[-], Ki-67[+]15%-20%	EGFR[wt]
LS-2#	Female	52	Peripulmonary moderately to poorly differentiated lung adenocarcinoma	CK7[+], CK20[-], CK5/6[-], P63[-], NapsinA[+], TTF1[+], ALK[0], Ki-67[+]2%-5%	EGFR[20lns]
LS-3#	Male	71	Invasive lung adenocarcinoma	ROS1(-), c-Met(++,80%), CK5/6(-), CK7(+), P40(-), P63(-), TTF1(+), Napsin A(+)	EGFR[wt]
LS-4#	Male	71	Invasive lung adenocarcinoma	CK20(-), CDX-2(-), c-Met(+,10%), CK5/6(-), ROS1(+,5%), CK7(-), P40(-), P63(-), TTF1(+), Napsin A(+), ALK(D5F3)(-)	EGFR[wt]
LS-5#	Female	61	Peripulmonary invasive lung adenocarcinoma	TTF1[+], NapsinA[+], CK7[+], CK5/6[-], CD34[+], P40[-], CK20[+], Ki-67[+]5%-10%, P63[-], CK7[+], CK20[+], TTF1[+], NapsinA[+], ALK[0], Ki-67[+]2%-5%	EGFR[wt]
